# Supplementary material for: Surgical Treatment of a Severe Electrolyte Imbalance: A Case Report of an Elderly Patient With McKittrick–Wheelock Syndrome
Source: Case Rep Surg. 2025 Oct 10;2025:9986008. doi: 10.1155/cris/9986008 (PMC12534158; doi:10.1155/cris/9986008)
Supplement: Supporting Information — The Supporting Information consists of a Microsoft Excel spreadsheet containing serum sodium and serum potassium levels measured multiple times during the Patient's hospital stay. Accompanying graphs help visualize the elevation and stabilization of electrolyte levels after the abdominoperineal resection. [file 9986008.f1.xlsx]

## Sheet: Arkusz1
Date	Potassium level (mmol/L)	Sodium level (mmol/L)
Day 1 AM	3.18	123.8
Day 1 PM	2.88	123.1
Day 2 AM	3.67
Day 2 PM
Day 3 AM	2.63	129.2
Day 3 PM
Day 4 AM	2.96	132.6
Day 4 PM	2.91	132.2
Day 5 AM	3.46	131.2
Day 5 PM
Day 6 AM	3.21	135.5
Day 6 PM
Day 7 AM	3.29	131.8
Day 7 PM
Day 8 AM
Day 8 PM
Day 9 AM	3.39	137.1
Day 9 PM
Day 10 AM	3	138.2
Day 10 PM	4.43	140.1
Day 11 AM	5.44	140.4
Day 11 PM		140
Day 12 AM	4.55
Day 12 PM		140.9
Day 13 AM	5.01
Day 13 PM		144
Day 14 AM	4.86	141.6
Day 14 PM	4.32
Day 15 AM
Day 15 PM
Day 16 AM
Day 16 PM
Day 17 AM
Day 17 PM
Day 18 AM	3.6	136.3
Day 18 PM
Day 19 AM
Day 19 PM
Day 20 AM	4.38	140.5
AM - sample taken between 5AM and 7AM
PM - sample taken between 5PM and 7 PM
